# Supplementary material for: Increased Prevalence of Autoimmune Gastritis in Patients with a Gastric Precancerous Lesion
Source: J Clin Med. 2023 Sep 23;12(19):6152. doi: 10.3390/jcm12196152 (PMC10573100; doi:10.3390/jcm12196152)
Supplement: Supplementary file 1 [file jcm-12-06152-s001.zip]

Archive with 1 entries (1 files):
- jcm-2568414-SI.pdf
